# Supplementary material for: Novel Indole-Tethered Chromene Derivatives: Synthesis, Cytotoxic Properties, and Key Computational Insights
Source: Pharmaceuticals (Basel). 2023 Feb 22;16(3):333. doi: 10.3390/ph16030333 (PMC10051285; doi:10.3390/ph16030333)
Supplement: Supplementary file 1 [file pharmaceuticals-16-00333-s001.zip]

Archive with 1 entries (1 files):
- pharmaceuticals-2160267-supplementary.pdf
